# Supplementary material for: Sucrose but not arsenic induce hepatic steatosis which correlates with calpain-1 inhibition
Source: PLoS One. 2025 Dec 30;20(12):e0339586. doi: 10.1371/journal.pone.0339586 (PMC12752951; doi:10.1371/journal.pone.0339586)
Supplement: S3 Table — (XLSX) [file pone.0339586.s003.xlsx]

## Sheet: Figure 1
Liver weight (g)					ALT(U/L)					AST (U/L)					Oil Red O staining (microphotographs analyzed)
C	S	A	AS		C	S	A	AS		C	S	A	AS		C	S	A	AS
13.68	16.13	12.651	13.265		10	32	13	21		40	135	235	249		7.15013	1.83316	5.33626	0.0638
14.65	14.19	11.77	13.841		12	24	15	32		60	76	242	55		4.52118	6.79173	3.59107	7.64479
14.828	13.43	14.565	13.413		15	23	29	18		111	93	149	122		6.62007	1.58761	1.80191	1.77358
15.364	15.552	15.321	12.291		23	16	37	35		143	249	101	249		2.58514	6.74904	2.3183	2.35622
12.59	15.832	13.04	15.185		22	20	29	21		131	174	97	237		1.39701	16.2601	5.3035	2.83677
11.41	14.5	12.59	12.83		13	15	33	25		203	85	293	210		5.65611	10.8002	7.19048	2.58547
12.91	13.2		14.21		33	21	56	34		165	329	169	43		3.26675	8.75807	3.9442	2.69995
13.31	16.27				17	18	55	40		219	185	328	71		2.30452	3.80443	7.43233	1.55477
	14.19				36	26	30	32		216	142	205	39		3.23443	7.00386	3.27469	2.35383
					18	17	40	36		267	194	102	45		7.43211	10.7867	3.58876	4.96635
					27	21	52	33		126	322	119	38		3.58459	2.83056	6.5867	1.50179
					17	23	33	36		158	258	208	50		2.63029	2.95715	2.52488	8.86019
					30	23	31	35		262	146	90	23		2.92493	1.57792	5.22905	9.83105
					27	34	30	41		324	140	110	46		1.67748	4.30202	3.66951	25.663
					21	22	25	32		117	339	139	19		1.32733	8.4127	3.36557	7.06724
					43	30	26	37		130	149	101	21		2.19919	6.77578	5.19451	14.7868
					67	45	33	31		150	90	125	32		2.71818	9.54204	3.3137	31.6731
					51	41	40	40		141	296	100	44		7.24823	8.30127	1.74519	11.0943
					54	33	32	26			246				4.49216	2.57603	15.288	19.6216
					35	55	35	22			195				2.42455	5.8339	3.2294	5.86182
															0.39672	2.06548	6.21182	5.88661
															0.84045	4.14052	2.41763	3.77174
															0.98366	2.03247	4.60931	1.9306
															1.33181	2.89851	4.47759	2.68384
															1.14269	2.76798	6.80928	4.0013
															1.74257	2.67189	2.73493	5.14615
															2.03923	3.39046	5.83907	2.63489
															1.42344	1.82729	6.08424	2.7781
															1.25484	5.28621	8.30417	2.30025
															1.17159	2.03777	11.6481	1.80085
															1.32964	4.64312	7.55275	6.39192
															0.4197	2.66838	3.02017	10.5524
															1.11409	2.88592	0.50567
															0.93582	3.59869	0.26476
															2.65872	4.39444	0.3333
															1.90767	3.5317	1.0607
															1.56009	3.73077	0.87725
															1.3602	4.14105	1.57347
															0.91579	2.18498	1.46841
															1.55721	0.61259	1.3618
															1.20961	0.68791	0.92926
															1.31569	1.18579	0.88497
																1.38296	3.35573
																1.16142	1.3941
																2.8741	1.03611
																1.13646	1.48035
																0.58233	0.65575
																2.07716	0.6402
																3.84528	0.89391
																1.86497	1.29094
																	0.76443
																	0.87477
																	0.30929
																	0.39535
																	1.03292
																	1.07109
																	0.83186
																	0.72579
																	0.84306
																	0.98636
																	0.65281

## Sheet: Figure 2 and 5
CAPN1/CBB (Folf change)					CAPN2/CBB (Folf change)					CAPNS1/CBB (Folf change)					CAPN10/CBB (Folf change)					CAST/CBB (Folf change)					aII Spectrin 250kDa/CBB (Folf change)					aII Spectrin 140kDa/CBB (Folf change)					PPARg/CBB (Folf change)
C	S	A	AS		C	S	A	AS		C	S	A	AS		C	S	A	AS		C	S	A	AS		C	S	A	AS		C	S	A	AS		C	S	A	AS
1.08428	0.66496	0.604722	0.635114		0.845727	0.884812	1.09975	1.07768		0.864738	1.50408	1.02466	0.947487		0.819018	0.759017	0.665715	0.818435		0.840651	0.486249	0.745183	0.686178		0.47563859*	1.23027	2.20019325*	1.02822		1.22555	0.688525	0.34520951*	0.760568		1.16129	1.49565	1.27417	0.957573
0.815374	0.331948	0.531373	0.649926		1.01956	0.983436	0.955511	0.933852		1.13526	0.815664	1.09292	1.04435		0.998086	0.821547	1.07956	0.904361		1.1855	0.602051	0.906156	0.654276		1.27656	1.75602	1.18974	1.14389		1.06644	1.12538299*	1.08527	0.973253		0.838706	1.21501	0.863233	1.26158
1.10034	1.24940673*	1.22830663*	0.806061		1.13471	1.05698	1.18701	0.902822		1.47232	1.78202117*	1.35945	1.84167854*		1.1829	1.004	1.18069	0.807056		0.97385	0.389801	0.80463	0.600864		0.723436	1.74916	0.96052	1.05112		0.933556	0.516651	0.773289	0.743536		1.12902	1.7421	1.16765	1.87568817*
0.40856944*	0.368593	0.56682	0.582336		0.970325	0.73683	0.950201	0.804178		0.991909	1.01422	0.978222	1.07208		1.07704	0.778421	1.08128	1.1522		1.00469	0.512341	1.3130424*	0.763145		0.692664	1.66816	1.12215	1.75358		1.01398	0.506964	1.11809	0.942517		0.846298	0.66703475*	1.15511	1.20893
0.783018	0.400465	0.291366	0.578923		1.09541	0.89966	1.03133	0.720565		0.991298	1.00718	1.07377	0.906852		1.01844	0.949694	1.16384	1.03781		0.995311	0.706414	0.87306	0.65642		0.905775	1.06413	0.587633	1.4591		0.970902	0.771365	0.814009	0.763915		1	1.06027	1.10932	1.33656
1.21698	0.860551	0.694088	0.681363		0.934262	0.840014	0.870676	0.783391		1.01679	0.620268	0.731819	0.676562		0.904522	1.04408	0.961397	0.778654				0.871482	0.913442		1.09422	2.31119	1.42303	1.26175		1.0291	0.865546	1.01361	0.513351

## Sheet: Figure 3
CAPN1 mRNA Expression (Fold change)					CAPN2 mRNA Expression (Fold change)					CAST mRNA Expression (Fold change)					CAPN10 mRNA Expression (Fold change)					CAPNS1 mRNA Expression (Fold change)
C	S	A	AS		C	S	A	AS		C	S	A	AS		C	S	A	AS		C	S	A	AS
1	1.46	1.16	0.97		1	0.96	1.02	0.92		1	1.21	1.06	0.84		1	0.93	0.83	0.58		1	1.25	1.33	1.02
1	1.03	1.08	1.09		1	0.92	1.14	1.07		1	1.27	1.16	1.32		1	1.1	0.97	0.86		1	0.74	1.4	0.56
1	1.04	0.98	1.3		1	0.98	1.34	1.1		1	0.93	1.14	1.16		1	1.2	1.27	1.08		1	0.84	0.99	0.82
1	0.93	0.84	1.16		1	0.92	1.05	0.98		1	0.95	0.76	1.1		1	0.98	0.67	0.83		1	0.79	0.98	1.32

## Sheet: Figure 4
Cell viability (%)						Oil Red O staining (absorbance)					PPARg/CBB (Folf change)
C	10uM	50uM	100uM	Puromycin		C	10uM	50uM	100uM		C	10uM	50uM	100uM
98.7778	88.1086	84.084	70.3626	0.469984		1.09391	1.11455	1.13519	1.00877		1	1.70328	2.00135	0.562722
100.479	95.7526	85.3535	66.5811	0.467283		0.959752	1.01909	1.07585	0.892673		1	0.85782	1.48065	0.550632
99.0479	96.6709	89.5131	70.2546	0.397056		0.993292	1.09907	1.10165	0.848813		1	0.679991	1.58784	0.928354
101.695	90.1884	92.9705	69.4546	0.882178		0.933118	1.12168	1.14343	0.964545		1	1.04054	1.05676	0.457938
97.3789	88.1896	87.7574	75.1887	1.28934		1.01048	1.17969	1.18211	0.974214		1	1.6609	1.36391	0.515427
95.9539	96.806	93.1055	80.3461	0.814318		1.05641	1.18453	1.08783	0.966962		1	2.37144534*	1.86978	0.936047
103.351	96.7342	92.7305	78.6835	0.848248		0.871076	1.30493	1.12668	0.867713
103.317	96.9378	91.9841	89.8804	0.848248		1.03587	1.22085	1.15359	0.911435
97.8044	90.559	97.5486	76.1048	1.59471		1.09305	1.23094	1.13004	1.05605
99.8548	92.7984	101.077	64.6561	1.77702
100.709	99.7879	101.926	63.4259	1.40111
101.632	93.3073	98.5665	67.4242	2.01623
	92.61	87.8599	68.3127	4.20333
	87.689	88.8851	74.2589	8.47501
	87.7232	95.4806	64.2802
	89.9103	88.7826
	92.0974	86.6638
	86.3904	80.2734
