# Supplementary material for: Sucrose but not arsenic induce hepatic steatosis which correlates with calpain-1 inhibition
Source: PLoS One. 2025 Dec 30;20(12):e0339586. doi: 10.1371/journal.pone.0339586 (PMC12752951; doi:10.1371/journal.pone.0339586)
Supplement: S4 Table — (XLSX) [file pone.0339586.s004.xlsx]

## Sheet: Hoja1
p values of ANOVA analysis for each figure.
	pValue sucrose	pValue Arsenic	p Value Interaction
Figure 1	two-way ANOVA
Fig. 1A	0.108	0.101	0.286
Fig. 1B	0.44	0.064	0.883
Fig. 1C	0.218	0.005	0.008
Fig. 1F	0.0001	0.266	0.793
Figure 2	two-way ANOVA
Fig. 2B
CAPN1	0.026	0.037	0.009
CAPN2	0.017	0.882	0.633
CAPNS1	0.323	0.625	0.89
CAPN10	0.097	0.712	0.99
CAST	<0.0001	0.891	0.002
Fig. 2C
Intact aIISpectrin	0.0048	0.433	0.12
Fragment aII Spect	0.0004	0.789	0.143
ratio aII Spect	0.0002	0.892	0.23
Figure 3	two-way ANOVA
Fig. 3A	0.158	0.847	0.999
Fig. 3B	0.06	0.0287	0.4565
Fig. 3C	0.328	0.785	0.927
Fig. 3D	0.8	0.134	0.406
Fig. 3E	0.16	0.396	0.521
Figure 4	one-way ANOVA
Fig. 4A	0.0001
Fig. 4B	0.0001
Fig. 4C	0.0024
Figure 5	two-way ANOVA
Fig. 5B	0.026	0.719	0.122
